# Supplementary material for: Anti-Toxoplasma gondii IgM Long Persistence: What Are the Underlying Mechanisms?
Source: Microorganisms. 2022 Aug 17;10(8):1659. doi: 10.3390/microorganisms10081659 (PMC9415799; doi:10.3390/microorganisms10081659)
Supplement: Supplementary file 1 [file microorganisms-10-01659-s001.zip]

Archive with 1 entries (1 files):
- microorganisms-1841757-supplementary.xlsx
