# Supplementary material for: Anti-Toxoplasma gondii IgM Long Persistence: What Are the Underlying Mechanisms?
Source: Microorganisms. 2022 Aug 17;10(8):1659. doi: 10.3390/microorganisms10081659 (PMC9415799; doi:10.3390/microorganisms10081659)
Supplement: Supplementary file 1 [file microorganisms-10-01659-s001.zip › microorganisms-1841757-supplementary.xlsx]

## Sheet: Figs 2_3_4
Autor	Tipo toxo	Año	n	tiempo	Tiempo ajustado (semanas)	% pos IgM	Nivel (% del max)	valores originales +/- DS o rango	ELISA	IFAT	SFT	ISAGA	IHAT	inmunocaptura (IC)	quimioluminiscecnia	architect
Foudrinier et al	Gestacional, 104 mujeres	2003	61	15 dias	2.14286		95.6897	11.1 +/- 1.6				11.1 +/- 1.6		X, pto corte= 9
Foudrinier et al	Gestacional, 104 mujeres	2003	68	1 mes	4		100	11.6 +/- 0.7				11.6 +/- 0.7
Foudrinier et al	Gestacional, 104 mujeres	2003	70	2 meses	8		99.1379	11.5 +/- 0.8				11.5 +/- 0.8
Foudrinier et al	Gestacional, 104 mujeres	2003	48	3 meses	12		97.4138	11.3 +/- 0.9				11.3 +/- 0.9
Foudrinier et al	Gestacional, 104 mujeres	2003	43	4 meses	17		95.6897	11.1 +/- 1				11.1 +/- 1
Foudrinier et al	Gestacional, 104 mujeres	2003	33	5 meses	21.6667		96.5517	11.2 +/- 1				11.2 +/- 1
Foudrinier et al	Gestacional, 104 mujeres	2003	11	6 meses	26		87.069	10.1 +/- 2.2				10.1 +/- 2.2
Foudrinier et al	Gestacional, 104 mujeres	2003	12	7 meses	30		93.9655	10.9 +/- 1.5				10.9 +/- 1.5
Foudrinier et al	Gestacional, 104 mujeres	2003	21	8 meses	34.2857		92.2414	10.7 +/- 1.9				10.7 +/- 1.9
Foudrinier et al	Gestacional, 104 mujeres	2003	27	9 meses	38.5714		93.9655	10.9 +/- 1.1				10.9 +/- 1.1
Foudrinier et al	Gestacional, 104 mujeres	2003	13	12 meses	52		87.069	10.1 +/- 2.9				10.1 +/- 2.9
Foudrinier et al	Gestacional, 104 mujeres	2003	10	15 meses	65		90.5172	10.5 +/- 1.9				10.5 +/- 1.9
Kodym et al	Adquirida: 342 mujeres ,1-79 años, mediana 28 años;97 hombres, 0-85 años mediana 19 años; el 29.3% con lifadenopatias,	2007	41	0-2 meses	4.33333	97.6
Kodym et al	Adquirida: 342 mujeres ,1-79 años, mediana 28 años;97 hombres, 0-85 años mediana 19 años; el 29.3% con lifadenopatias,	2007	30	2.5-4 meses	14.0833	90
Kodym et al	Adquirida: 342 mujeres ,1-79 años, mediana 28 años;97 hombres, 0-85 años mediana 19 años; el 29.3% con lifadenopatias,	2007	40	4.5-6 meses	22.75	85
Kodym et al	Adquirida: 342 mujeres ,1-79 años, mediana 28 años;97 hombres, 0-85 años mediana 19 años; el 29.3% con lifadenopatias,	2007	35	6.5-9 meses	33.5833	54.3
Kodym et al	Adquirida: 342 mujeres ,1-79 años, mediana 28 años;97 hombres, 0-85 años mediana 19 años; el 29.3% con lifadenopatias,	2007	31	9.5-12 meses	46.5833	54.8
Kodym et al	Adquirida: 342 mujeres ,1-79 años, mediana 28 años;97 hombres, 0-85 años mediana 19 años; el 29.3% con lifadenopatias,	2007	29	12.5-18 meses	66.0833	41.4
Kodym et al	Adquirida: 342 mujeres ,1-79 años, mediana 28 años;97 hombres, 0-85 años mediana 19 años; el 29.3% con lifadenopatias,	2007	25	18.5-36 meses	118.083	24
Kodym et al	Adquirida: 342 mujeres ,1-79 años, mediana 28 años;97 hombres, 0-85 años mediana 19 años; el 29.3% con lifadenopatias,	2007	28	36.5 +	158.167	21.4
Santana	Adquirida, 7-82 a	2012	19	0-3 meses	6.5	100								Prueba usada
Santana	Adquirida, 7-82 a	2012	19	3-6 meses	19.5	100								Prueba usada
Santana	Adquirida, 7-82 a	2012	19	6-9 meses	32.5	100								Prueba usada
Santana	Adquirida, 7-82 a	2012	19	9-12 meses	45.5	88								Prueba usada
Sensini	Adquirida, 7-82 a	1996	46	1 mes	4.33333	100								Prueba usada
Sensini	Adquirida, 7-82 a	1996	41	2 meses	8.66667	99								Prueba usada
Sensini	Adquirida, 7-82 a	1996	29	3 meses	13	85								Prueba usada
Sensini	Adquirida, 7-82 a	1996	24	4 meses	17.3333	84								Prueba usada
Sensini	Adquirida, 7-82 a	1996	40	5-6 meses	23.8333	83								Prueba usada
Sensini	Adquirida, 7-82 a	1996	13	7-8 meses	32.5	80								Prueba usada
Sensini	Adquirida, 7-82 a	1996	14	9-10 meses	41.1667	70								Prueba usada
Sensini	Adquirida, 7-82 a	1996	17	11-12 meses	49.8333	50								Prueba usada
Lappalainen, et al.,	Gestacional, 104 mujeres	1993	36	6 meses	26	58								Prueba usada
Lappalainen, et al.,	Gestacional, 104 mujeres	1993	36	12 meses	52	55								Prueba usada
Jenum	Gestacional, 104 mujeres	1998	14	1 semana	1		51.4512		195
Jenum	Gestacional, 104 mujeres	1998	13	2 semanas	2		100		379
Jenum	Gestacional, 104 mujeres	1998	6	3 semanas	3		94.4591		358
Jenum	Gestacional, 104 mujeres	1998	10	4 semanas	4		94.9868		360
Jenum	Gestacional, 104 mujeres	1998	9	5 semans	5		97.8892		371
Jenum	Gestacional, 104 mujeres	1998	22	6-10 sem	8		93.4037		354
Jenum	Gestacional, 104 mujeres	1998	13	11-15 sem	13		83.905		318
Jenum	Gestacional, 104 mujeres	1998	10	16-20 sem	18		71.2401		270
Jenum	Gestacional, 104 mujeres	1998	29	21-52 sem	36.5		51.1873		194
Jenum	Gestacional, 104 mujeres	1998	14	1 semana	1		91.6667					11
Jenum	Gestacional, 104 mujeres	1998	13	2 semanas	2		95.8333					11.5
Jenum	Gestacional, 104 mujeres	1998	6	3 semanas	3		100					12
Jenum	Gestacional, 104 mujeres	1998	10	4 semanas	4		100					12
Jenum	Gestacional, 104 mujeres	1998	9	5 semans	5		100					12
Jenum	Gestacional, 104 mujeres	1998	22	6-10 sem	8		95.8333					11.5
Jenum	Gestacional, 104 mujeres	1998	13	11-15 sem	13		100					12
Jenum	Gestacional, 104 mujeres	1998	10	16-20 sem	18		100					12
Jenum	Gestacional, 104 mujeres	1998	29	21-52 sem	36.5		91.6667					11
Del Bono V et al	Adquirida	1989	23	0-3 meses	6.5	70				Prueba usada
Del Bono V et al	Adquirida	1989	20	4-6 meses	23.8333	43				Prueba usada
Del Bono V et al	Adquirida	1989	14	7-9 meses	34.6667	24				Prueba usada
Del Bono V et al	Adquirida	1989	9	10-12meses	47.6667	12				Prueba usada
Del Bono V et al	Adquirida	1989	4	13-15 meses	60.6667	4				Prueba usada
Del Bono V et al	Adquirida	1989	6	16-18 meses	73.6667	1				Prueba usada
Del Bono V et al	Adquirida	1989	23	0-3 meses	6.5	97						Prueba usada
Del Bono V et al	Adquirida	1989	20	4-6 meses	23.8333	94						Prueba usada
Del Bono V et al	Adquirida	1989	14	7-9 meses	34.6667	94						Prueba usada
Del Bono V et al	Adquirida	1989	9	10-12meses	47.6667	67						Prueba usada
Del Bono V et al	Adquirida	1989	4	13-15 meses	60.6667	56						Prueba usada
Del Bono V et al	Adquirida	1989	6	16-18 meses	73.6667	37						Prueba usada
Del Bono V et al	Adquirida	1989	23	0-3 meses	6.5	85			Prueba usada
Del Bono V et al	Adquirida	1989	20	4-6 meses	23.8333	76			Prueba usada
Del Bono V et al	Adquirida	1989	14	7-9 meses	34.6667	68			Prueba usada
Del Bono V et al	Adquirida	1989	9	10-12meses	47.6667	45			Prueba usada
Del Bono V et al	Adquirida	1989	4	13-15 meses	60.6667	45			Prueba usada
Del Bono V et al	Adquirida	1989	6	16-18 meses	73.6667	15			Prueba usada
Gras et al	Gestacional, 104 mujeres	2004	461	3 meses	13	97.3
Gras et al	Gestacional, 104 mujeres	2004	461	6meses	26	84.6
Gras et al	Gestacional, 104 mujeres	2004	461	9meses	39	60.1
Gras et al	Gestacional, 104 mujeres	2004	461	12meses	52	49
Gras et al	Gestacional, 104 mujeres	2004	461	15meses	65	32.2
Gras et al	Gestacional, 104 mujeres	2004	461	18meses	78	26.8
Gras et al	Gestacional, 104 mujeres	2004	461	21meses	91	21
Gras et al	Gestacional, 104 mujeres	2004	461	24meses	104	18.5
Gras et al	Gestacional, 104 mujeres	2004	461	27meses	117	14.8
Gras et al	Gestacional, 104 mujeres	2004	461	30meses	130	13.7
Gras et al	Gestacional, 104 mujeres	2004	461	33meses	143	11.6
Gras et al	Gestacional, 104 mujeres	2004	461	36meses	156	10.3
Gras et al	Gestacional, 104 mujeres	2004	461	3 meses	13	97.3
Gras et al	Gestacional, 104 mujeres	2004	461	6meses	26	84.6
Gras et al	Gestacional, 104 mujeres	2004	461	9meses	39	40
Gras et al	Gestacional, 104 mujeres	2004	461	12meses	52	33
Gras et al	Gestacional, 104 mujeres	2004	461	15meses	65	20
Gras et al	Gestacional, 104 mujeres	2004	461	18meses	78	17
Gras et al	Gestacional, 104 mujeres	2004	461	21meses	91	13
Gras et al	Gestacional, 104 mujeres	2004	461	24meses	104	10
Gras et al	Gestacional, 104 mujeres	2004	461	27meses	117	7
Gras et al	Gestacional, 104 mujeres	2004	461	30meses	130	4
Gras et al	Gestacional, 104 mujeres	2004	461	33meses	143	2
Gras et al	Gestacional, 104 mujeres	2004	461	36meses	156	1
Raus et al	Aquirida 1 caso corioretinitis ID prot	2001	1	1, 2, 3, 5, 7 meses					0.8, 0.73, 0.99, 1.00, positivo	CT x elisa
Raus et al	Aquirida 1 caso corioretinitis ID prot	2001	1	1, 2, 3, 5, 7 meses	4.33333		80		0.8
Raus et al	Aquirida 1 caso corioretinitis ID prot	2001	1	1, 2, 3, 5, 7 meses	8.66667		73		0.73
Raus et al	Aquirida 1 caso corioretinitis ID prot	2001	1	1, 2, 3, 5, 7 meses	13		99		0.99
Raus et al	Aquirida 1 caso corioretinitis ID prot	2001	1	1, 2, 3, 5, 7 meses	21.6667		100		1
Takahashi and Rossi	Aquirida 1 caso corioretinitis ID prot	1997	7	1, 4, 9, 15 meses	4.33333	100	100	2998.86		4096, 64, 32, -32
Takahashi and Rossi	Aquirida 1 caso corioretinitis ID prot	1997	6	1, 3, 5, 6 meses	8.66667	100	10.6707	320		8192, 128, -32, -32
Takahashi and Rossi	Aquirida 1 caso corioretinitis ID prot	1997	4	1, 2, 9 meses	13	100	7.67792	230.25		1024, 256, -32
Takahashi and Rossi	Aquirida 1 caso corioretinitis ID prot	1997	3	1, 3, 8 meses	17.3333	75	1.06707	32		2048, 256, -32
Takahashi and Rossi	Aquirida 1 caso corioretinitis ID prot	1997	4	1, 2, 9, 12, 15, 21 mes	21.6667	75	4.80183	144		512, 128, -32, -32, -32, -32,
Takahashi and Rossi	Aquirida 1 caso corioretinitis ID prot	1997	4	1, 2, 4, 7, 9 meses	26	50	1.86738	56		1024, 256, -32, -32, -32
Takahashi and Rossi	Aquirida 1 caso corioretinitis ID prot	1997	4	2, 4, 5 meses	32.5	50	1.06707	32		512, 64, 32
Takahashi and Rossi	Aquirida 1 caso corioretinitis ID prot	1997	4	3, 6, 8, 12 meses	39	25		-19.2		512, 256, 128, 64
Takahashi and Rossi	Aquirida 1 caso corioretinitis ID prot	1997	4	2, 4, 6, 17meses	49.8333			48		512, 64, -32, -32
Takahashi and Rossi	Aquirida 1 caso corioretinitis ID prot	1997	5	2, 5, 6, 9 meses	73.6667			-12.8		256, 64, 32, -32
Takahashi and Rossi	Aquirida 1 caso corioretinitis ID prot	1997		3, 8, 11 meses						256, 64, 32
Takahashi and Rossi	Aquirida 1 caso corioretinitis ID prot	1997		1, 5, 12, 16 meses						4096, 512, 128, 64
Takahashi and Rossi	Aquirida 1 caso corioretinitis ID prot	1997	7	1, 4, 9, 15 meses	4.33333	100	100	725.143							750, 360, 331, 34
Takahashi and Rossi	Aquirida 1 caso corioretinitis ID prot	1997	2	1, 3, 5, 6 meses	21.6667	100	92.4645	670.5							860, nd, nd, 819
Takahashi and Rossi	Aquirida 1 caso corioretinitis ID prot	1997	3	1, 2, 9 meses	26	100	50.99	369.75							518, nd, 216
Takahashi and Rossi	Aquirida 1 caso corioretinitis ID prot	1997	4	1, 3, 8 meses	32.5	100	44.8877	325.5							399, nd, 179
Takahashi and Rossi	Aquirida 1 caso corioretinitis ID prot	1997	4	1, 2, 9, 12, 15, 21 mes	39	100	46.0944	334.25							860, nd, 580, 530, nd, 481
Takahashi and Rossi	Aquirida 1 caso corioretinitis ID prot	1997	4	1, 2, 4, 7, 9 meses	49.8333	100	49.7833	361							860, nd, 450, 320, 296
Takahashi and Rossi	Aquirida 1 caso corioretinitis ID prot	1997	4	2, 4, 5 meses	73.6667	100	28.753	208.5							860, nd, 791
Takahashi and Rossi	Aquirida 1 caso corioretinitis ID prot	1997	21	3, 6, 8, 12 meses	91	100									860, 630, 582, 485
Takahashi and Rossi	Aquirida 1 caso corioretinitis ID prot	1997		2, 4, 6, 17meses											60, nd, 30, 21
Takahashi and Rossi	Aquirida 1 caso corioretinitis ID prot	1997		2, 5, 6, 9 meses											400, nd, nd, 210
Takahashi and Rossi	Aquirida 1 caso corioretinitis ID prot	1997		3, 8, 11 meses											nd, 221, 215
Takahashi and Rossi	Aquirida 1 caso corioretinitis ID prot	1997		1, 5, 12, 16 meses											829, 550, 338, 298
Takahashi and Rossi	Aquirida 1 caso corioretinitis ID prot	1997	7	1, 4, 9, 15 meses	4.33333	100			Prueba usada
Takahashi and Rossi	Aquirida 1 caso corioretinitis ID prot	1997	2	1, 3, 5, 6 meses	21.6667	100			Prueba usada
Takahashi and Rossi	Aquirida 1 caso corioretinitis ID prot	1997	3	1, 2, 9 meses	26	100			Prueba usada
Takahashi and Rossi	Aquirida 1 caso corioretinitis ID prot	1997	4	1, 3, 8 meses	32.5	100			Prueba usada
Takahashi and Rossi	Aquirida 1 caso corioretinitis ID prot	1997	4	1, 2, 9, 12, 15, 21 mes	39	75			Prueba usada
Takahashi and Rossi	Aquirida 1 caso corioretinitis ID prot	1997	4	1, 2, 4, 7, 9 meses	49.8333	100			Prueba usada
Herbrink et al	Aquirida sin datos clincios claros	1987	4	1, 2, 3, 4 meses	3.9		100	1.6675	1.8, 0.98, 0,80, 0.56,
Herbrink et al	Aquirida sin datos clincios claros	1987	2	0.5, 1, 2.5, 3.5, 5.0 meses	9.75		66.5667	1.11	1.49, 1,46, 1.24, 0.81, 0.5
Herbrink et al	Aquirida sin datos clincios claros	1987	2	1, 5, 12 meses	14.0833		48.2759	0.805	1.92, 1,80, 1.44
Herbrink et al	Aquirida sin datos clincios claros	1987	3		20.3667		57.1714	0.953333
Herbrink et al	Aquirida sin datos clincios claros	1987	1		52		86.3568	1.44
Bertozzi an Rossi	Aquirida 1 caso	1999	1	1 mes	4.33333		100	4096		4096, 2048, 1024, 1024, 512, 256, 128, 64, 32, 32, -32, -32, -32
Bertozzi an Rossi	Aquirida 1 caso	1999	1	3 meses	13		50	2048		4096, 2048, 1024, 1024, 512, 256, 128, 64, 32, 32, -32, -32, -33
Bertozzi an Rossi	Aquirida 1 caso	1999	1	5 meses	21.6667		25	1024		4096, 2048, 1024, 1024, 512, 256, 128, 64, 32, 32, -32, -32, -34
Bertozzi an Rossi	Aquirida 1 caso	1999	1	8 meses	34.6667		25	1024		4096, 2048, 1024, 1024, 512, 256, 128, 64, 32, 32, -32, -32, -35
Bertozzi an Rossi	Aquirida 1 caso	1999	1	10 meses	43.3333		12.5	512		4096, 2048, 1024, 1024, 512, 256, 128, 64, 32, 32, -32, -32, -36
Bertozzi an Rossi	Aquirida 1 caso	1999	1	12 meses	52		6.25	256		4096, 2048, 1024, 1024, 512, 256, 128, 64, 32, 32, -32, -32, -37
Bertozzi an Rossi	Aquirida 1 caso	1999	1	18 meses	78		3.125	128		4096, 2048, 1024, 1024, 512, 256, 128, 64, 32, 32, -32, -32, -38
Bertozzi an Rossi	Aquirida 1 caso	1999	1	24 meses	104		1.5625	64		4096, 2048, 1024, 1024, 512, 256, 128, 64, 32, 32, -32, -32, -39
Bertozzi an Rossi	Aquirida 1 caso	1999	1	36 meses	156		0.78125	32		4096, 2048, 1024, 1024, 512, 256, 128, 64, 32, 32, -32, -32, -40
Bertozzi an Rossi	Aquirida 1 caso	1999	1	48 meses	208		0.78125	32		4096, 2048, 1024, 1024, 512, 256, 128, 64, 32, 32, -32, -32, -41
Bertozzi an Rossi	Aquirida 1 caso	1999	1	60 meses	260			-32		4096, 2048, 1024, 1024, 512, 256, 128, 64, 32, 32, -32, -32, -42
Bertozzi an Rossi	Aquirida 1 caso	1999	1	72 meses	312			-32		4096, 2048, 1024, 1024, 512, 256, 128, 64, 32, 32, -32, -32, -43
Bertozzi an Rossi	Aquirida 1 caso	1999	1	94 meses	407.333			-32		4096, 2048, 1024, 1024, 512, 256, 128, 64, 32, 32, -32, -32, -44
Sulzer et al.,	Adquirida	1986	25	4 dias (11-27 feb 79)	2.27945		76.3636		NOTA. REPORTAN LOG DEL TITULO DE ACS, LO TOME DE LA GRAFICA	4.2
Sulzer et al.,	Adquirida	1986	12	40 DIAS (11 FEB - 23 MAR	5.69863		100			5.5
Sulzer et al.,	Adquirida	1986	15	47 DIAS (11 FEB - 30 MAR	6.69589		98.1818			5.4
Sulzer et al.,	Adquirida	1986	23	82 DIAS (11 FEB - 4 MAYO	11.6822		89.0909			4.9
Sulzer et al.,	Adquirida	1986	18	83 DIAS (11 FEB - 30 JULIO	24.0767		72.7273			4
Sulzer et al.,	Adquirida	1986	9	84 DIAS (11 FEB-9 NOV	38.6082		56.3636			3.1
Sulzer et al.,	Adquirida	1986	18	85 DIAS (11FEB-14ENE 80)	48.011		58.1818			3.2
Naot y Remington	Adquirida, PERSONAS CON TOXO AGUDA (ADULTOS?)	1980	n	15 dias	2.13699		70		1792
Naot y Remington	Adquirida, PERSONAS CON TOXO AGUDA (ADULTOS?)	1980	n	1.5 meses	6.41096		70.3125		1800
Naot y Remington	Adquirida, PERSONAS CON TOXO AGUDA (ADULTOS?)	1980	n	2.5 meses	10.8333		100		2560
Naot y Remington	Adquirida, PERSONAS CON TOXO AGUDA (ADULTOS?)	1980	n	3.5 meses	15.1667		40		1024
Naot y Remington	Adquirida, PERSONAS CON TOXO AGUDA (ADULTOS?)	1980	n	5 meses	21.6667		4.375		112
Naot y Remington	Adquirida, PERSONAS CON TOXO AGUDA (ADULTOS?)	1980	n	7.5 meses	32.5		2.5		64
Naot y Remington	Adquirida, PERSONAS CON TOXO AGUDA (ADULTOS?)	1980	n	10 meses aprox	43.3333		0.117188		3
Naot y Remington	Adquirida, PERSONAS CON TOXO AGUDA (ADULTOS?)	1980	n	18 meses	78		0.078125		2
Naot y Remington	Adquirida, PERSONAS CON TOXO AGUDA (ADULTOS?)	1980	n	25 meses arbitrario	108.333		0.0585938		1.5
Naot y Remington	Adquirida, PERSONAS CON TOXO AGUDA (ADULTOS?)	1980	n	15 dias	2.13699		46.4286			52
Naot y Remington	Adquirida, PERSONAS CON TOXO AGUDA (ADULTOS?)	1980	n	1.5 meses	6.41096		57.1429			64
Naot y Remington	Adquirida, PERSONAS CON TOXO AGUDA (ADULTOS?)	1980	n	2.5 meses	10.8333		100			112
Naot y Remington	Adquirida, PERSONAS CON TOXO AGUDA (ADULTOS?)	1980	n	3.5 meses	15.1667		14.2857			16
Naot y Remington	Adquirida, PERSONAS CON TOXO AGUDA (ADULTOS?)	1980	n	5 meses	21.6667		6.25			7
Naot y Remington	Adquirida, PERSONAS CON TOXO AGUDA (ADULTOS?)	1980	n	7.5 meses	32.5		1.78571			2
Naot y Remington	Adquirida, PERSONAS CON TOXO AGUDA (ADULTOS?)	1980	n	10 meses aprox	43.3333		1.78571			2
Naot y Remington	Adquirida, PERSONAS CON TOXO AGUDA (ADULTOS?)	1980	n	18 meses	78		0.892857			1
Naot y Remington	Adquirida, PERSONAS CON TOXO AGUDA (ADULTOS?)	1980	n	25 meses arbitrario	108.333		0			0
Lago	Congénita, ENCONTRADOS x TAMIZ; POR ELIFA VIDAS, 40% TUVIERON PROBLEMAS CLINICOS	2014	51	NEONATOS CON CT, PRUEBA
Lago	Congénita, ENCONTRADOS x TAMIZ; POR ELIFA VIDAS, 40% TUVIERON PROBLEMAS CLINICOS	2014	51	NEONATOS CON CT	2.16667	94.1
Lago	Congénita, ENCONTRADOS x TAMIZ; POR ELIFA VIDAS, 40% TUVIERON PROBLEMAS CLINICOS	2014	51	NEONATOS CON CT	4.33333	80.4
Lago	Congénita, ENCONTRADOS x TAMIZ; POR ELIFA VIDAS, 40% TUVIERON PROBLEMAS CLINICOS	2014	51	NEONATOS CON CT	8.66667	58.8
Lago	Congénita, ENCONTRADOS x TAMIZ; POR ELIFA VIDAS, 40% TUVIERON PROBLEMAS CLINICOS	2014	51	NEONATOS CON CT	13	45.1
Lago	Congénita, ENCONTRADOS x TAMIZ; POR ELIFA VIDAS, 40% TUVIERON PROBLEMAS CLINICOS	2014	51	NEONATOS CON CT	17.3333	29.4
Lago	Congénita, ENCONTRADOS x TAMIZ; POR ELIFA VIDAS, 40% TUVIERON PROBLEMAS CLINICOS	2014	51	NEONATOS CON CT	21.6667	19.6
Lago	Congénita, ENCONTRADOS x TAMIZ; POR ELIFA VIDAS, 40% TUVIERON PROBLEMAS CLINICOS	2014	51	NEONATOS CON CT	26	13.7
Lago	Congénita, ENCONTRADOS x TAMIZ; POR ELIFA VIDAS, 40% TUVIERON PROBLEMAS CLINICOS	2014	51	NEONATOS CON CT	30.3333	9.8
Lago	Congénita, ENCONTRADOS x TAMIZ; POR ELIFA VIDAS, 40% TUVIERON PROBLEMAS CLINICOS	2014	51	NEONATOS CON CT	34.6667	3.9
Lago	Congénita, ENCONTRADOS x TAMIZ; POR ELIFA VIDAS, 40% TUVIERON PROBLEMAS CLINICOS	2014	51	NEONATOS CON CT	43.3333	0
Wielaard et al	Adquirida	1983	79	0 - 4	8.66667	75			prueba usada
Wielaard et al	Adquirida	1983	23	,5 - 9	32.5	50			prueba usada
Wielaard et al	Adquirida	1983	172	9 o mas	39	12			prueba usada
Wielaard et al	Adquirida	1983	79	0 - 4	8.66667	90				prueba usada
Wielaard et al	Adquirida	1983	23	,5 - 9	32.5	45				prueba usada
Wielaard et al	Adquirida	1983	172	9 o mas	39	25				prueba usada
Fricker-Hidalgo et al.,2020	Gestacional	2020	561	0- 25 weeks	0	0	0		0
Fricker-Hidalgo et al.,2020	Gestacional	2020	561	0- 25 weeks	1		37.3057		1.8
Fricker-Hidalgo et al.,2020	Gestacional	2020	561	0- 25 weeks	2		50.7772		2.45
Fricker-Hidalgo et al.,2020	Gestacional	2020	561	0- 25 weeks	3		66.3212		3.2
Fricker-Hidalgo et al.,2020	Gestacional	2020	561	0- 25 weeks	4		75.6477		3.65
Fricker-Hidalgo et al.,2020	Gestacional	2020	561	0- 25 weeks	5		82.9016		4
Fricker-Hidalgo et al.,2020	Gestacional	2020	561	0- 25 weeks	6		83.4197		4.025
Fricker-Hidalgo et al.,2020	Gestacional	2020	561	0- 25 weeks	7		82.9016		4
Fricker-Hidalgo et al.,2020	Gestacional	2020	561	0- 25 weeks	8		100		4.825
Fricker-Hidalgo et al.,2020	Gestacional	2020	561	0- 25 weeks	9		97.4093		4.7
Fricker-Hidalgo et al.,2020	Gestacional	2020	561	0- 25 weeks	10		74.6114		3.6
Fricker-Hidalgo et al.,2020	Gestacional	2020	561	0- 25 weeks	11		70.4663		3.4
Fricker-Hidalgo et al.,2020	Gestacional	2020	561	0- 25 weeks	12		64.2487		3.1
Fricker-Hidalgo et al.,2020	Gestacional	2020	561	0- 25 weeks	13		60.1036		2.9
Fricker-Hidalgo et al.,2020	Gestacional	2020	561	0- 25 weeks	14		55.9585		2.7
Fricker-Hidalgo et al.,2020	Gestacional	2020	561	0- 25 weeks	15		49.7409		2.4
Fricker-Hidalgo et al.,2020	Gestacional	2020	561	0- 25 weeks	16		46.0104		2.22
Fricker-Hidalgo et al.,2020	Gestacional	2020	561	0- 25 weeks	17		43.5233		2.1
Fricker-Hidalgo et al.,2020	Gestacional	2020	561	0- 25 weeks	18		40.829		1.97
Fricker-Hidalgo et al.,2020	Gestacional	2020	561	0- 25 weeks	19		37.3057		1.8
Fricker-Hidalgo et al.,2020	Gestacional	2020	561	0- 25 weeks	20		36.6839		1.77
Fricker-Hidalgo et al.,2020	Gestacional	2020	561	0- 25 weeks	21		34.1969		1.65
Fricker-Hidalgo et al.,2020	Gestacional	2020	561	0- 25 weeks	22		33.4715		1.615
Fricker-Hidalgo et al.,2020	Gestacional	2020	561	0- 25 weeks	23		33.1606		1.6
Fricker-Hidalgo et al.,2020	Gestacional	2020	561	0- 25 weeks	24		32.7461		1.58
Fricker-Hidalgo et al.,2020	Gestacional	2020	561	0- 25 weeks	25		32.3316		1.56
Fricker-Hidalgo et al.,2020	Gestacional	2020	561	0- 25 weeks	0		0			0
Fricker-Hidalgo et al.,2020	Gestacional	2020	561	0- 25 weeks	1		31.1164			26.2
Fricker-Hidalgo et al.,2020	Gestacional	2020	561	0- 25 weeks	2		53.0879			44.7
Fricker-Hidalgo et al.,2020	Gestacional	2020	561	0- 25 weeks	3		80.9976			68.2
Fricker-Hidalgo et al.,2020	Gestacional	2020	561	0- 25 weeks	4		98.5748			83
Fricker-Hidalgo et al.,2020	Gestacional	2020	561	0- 25 weeks	5		100			84.2
Fricker-Hidalgo et al.,2020	Gestacional	2020	561	0- 25 weeks	6		92.6366			78
Fricker-Hidalgo et al.,2020	Gestacional	2020	561	0- 25 weeks	7		81.9477			69
Fricker-Hidalgo et al.,2020	Gestacional	2020	561	0- 25 weeks	8		78.1473			65.8
Fricker-Hidalgo et al.,2020	Gestacional	2020	561	0- 25 weeks	9		73.6342			62
Fricker-Hidalgo et al.,2020	Gestacional	2020	561	0- 25 weeks	10		68.2898			57.5
Fricker-Hidalgo et al.,2020	Gestacional	2020	561	0- 25 weeks	11		61.7577			52
Fricker-Hidalgo et al.,2020	Gestacional	2020	561	0- 25 weeks	12		54.6318			46
Fricker-Hidalgo et al.,2020	Gestacional	2020	561	0- 25 weeks	13		48.6936			41
Fricker-Hidalgo et al.,2020	Gestacional	2020	561	0- 25 weeks	14		43.943			37
Fricker-Hidalgo et al.,2020	Gestacional	2020	561	0- 25 weeks	15		39.1924			33
Fricker-Hidalgo et al.,2020	Gestacional	2020	561	0- 25 weeks	16		34.4418			29
Fricker-Hidalgo et al.,2020	Gestacional	2020	561	0- 25 weeks	17		30.8789			26
Fricker-Hidalgo et al.,2020	Gestacional	2020	561	0- 25 weeks	18		28.5036			24
Fricker-Hidalgo et al.,2020	Gestacional	2020	561	0- 25 weeks	19		26.1283			22
Fricker-Hidalgo et al.,2020	Gestacional	2020	561	0- 25 weeks	20		24.9406			21
Fricker-Hidalgo et al.,2020	Gestacional	2020	561	0- 25 weeks	21		21.3777			18
Fricker-Hidalgo et al.,2020	Gestacional	2020	561	0- 25 weeks	22		19.0024			16
Fricker-Hidalgo et al.,2020	Gestacional	2020	561	0- 25 weeks	23		16.6271			14
Fricker-Hidalgo et al.,2020	Gestacional	2020	561	0- 25 weeks	24		13.0641			11
Fricker-Hidalgo et al.,2020	Gestacional	2020	561	0- 25 weeks	25		9.50119			8
Fricker-Hidalgo et al.,2020	Gestacional	2020	561	0- 25 weeks	0		0					0
Fricker-Hidalgo et al.,2020	Gestacional	2020	561	0- 25 weeks	1		80.5085					9.5
Fricker-Hidalgo et al.,2020	Gestacional	2020	561	0- 25 weeks	2		94.9153					11.2
Fricker-Hidalgo et al.,2020	Gestacional	2020	561	0- 25 weeks	3		99.5763					11.75
Fricker-Hidalgo et al.,2020	Gestacional	2020	561	0- 25 weeks	4		100					11.8
Fricker-Hidalgo et al.,2020	Gestacional	2020	561	0- 25 weeks	5		99.5763					11.75
Fricker-Hidalgo et al.,2020	Gestacional	2020	561	0- 25 weeks	6		99.322					11.72
Fricker-Hidalgo et al.,2020	Gestacional	2020	561	0- 25 weeks	7		99.1525					11.7
Fricker-Hidalgo et al.,2020	Gestacional	2020	561	0- 25 weeks	8		98.7288					11.65
Fricker-Hidalgo et al.,2020	Gestacional	2020	561	0- 25 weeks	9		97.4576					11.5
Fricker-Hidalgo et al.,2020	Gestacional	2020	561	0- 25 weeks	10		96.1864					11.35
Fricker-Hidalgo et al.,2020	Gestacional	2020	561	0- 25 weeks	11		93.6441					11.05
Fricker-Hidalgo et al.,2020	Gestacional	2020	561	0- 25 weeks	12		92.3729					10.9
Fricker-Hidalgo et al.,2020	Gestacional	2020	561	0- 25 weeks	13		91.5254					10.8
Fricker-Hidalgo et al.,2020	Gestacional	2020	561	0- 25 weeks	14		91.1017					10.75
Fricker-Hidalgo et al.,2020	Gestacional	2020	561	0- 25 weeks	15		90					10.62
Fricker-Hidalgo et al.,2020	Gestacional	2020	561	0- 25 weeks	16		89.661					10.58
Fricker-Hidalgo et al.,2020	Gestacional	2020	561	0- 25 weeks	17		89.1525					10.52
Fricker-Hidalgo et al.,2020	Gestacional	2020	561	0- 25 weeks	18		88.5593					10.45
Fricker-Hidalgo et al.,2020	Gestacional	2020	561	0- 25 weeks	19		88.3051					10.42
Fricker-Hidalgo et al.,2020	Gestacional	2020	561	0- 25 weeks	20		88.1356					10.4
Fricker-Hidalgo et al.,2020	Gestacional	2020	561	0- 25 weeks	21		87.9661					10.38
Fricker-Hidalgo et al.,2020	Gestacional	2020	561	0- 25 weeks	22		87.2881					10.3
Fricker-Hidalgo et al.,2020	Gestacional	2020	561	0- 25 weeks	23		86.8644					10.25
Fricker-Hidalgo et al.,2020	Gestacional	2020	561	0- 25 weeks	24		86.4407					10.2
Fricker-Hidalgo et al.,2020	Gestacional	2020	561	0- 25 weeks	25		86.2712					10.18
Fricker-Hidalgo et al.,2020	Gestacional	2020	561	0- 25 weeks	0		0									0
Fricker-Hidalgo et al.,2020	Gestacional	2020	561	0- 25 weeks	1		65.4545									3.6
Fricker-Hidalgo et al.,2020	Gestacional	2020	561	0- 25 weeks	2		76.3636									4.2
Fricker-Hidalgo et al.,2020	Gestacional	2020	561	0- 25 weeks	3		87.2727									4.8
Fricker-Hidalgo et al.,2020	Gestacional	2020	561	0- 25 weeks	4		96.8182									5.325
Fricker-Hidalgo et al.,2020	Gestacional	2020	561	0- 25 weeks	5		100									5.5
Fricker-Hidalgo et al.,2020	Gestacional	2020	561	0- 25 weeks	6		99.0909									5.45
Fricker-Hidalgo et al.,2020	Gestacional	2020	561	0- 25 weeks	7		95.4545									5.25
Fricker-Hidalgo et al.,2020	Gestacional	2020	561	0- 25 weeks	8		90.9091									5
Fricker-Hidalgo et al.,2020	Gestacional	2020	561	0- 25 weeks	9		85.4545									4.7
Fricker-Hidalgo et al.,2020	Gestacional	2020	561	0- 25 weeks	10		79.0909									4.35
Fricker-Hidalgo et al.,2020	Gestacional	2020	561	0- 25 weeks	11		72.7273									4
Fricker-Hidalgo et al.,2020	Gestacional	2020	561	0- 25 weeks	12		67.2727									3.7
Fricker-Hidalgo et al.,2020	Gestacional	2020	561	0- 25 weeks	13		63.6364									3.5
Fricker-Hidalgo et al.,2020	Gestacional	2020	561	0- 25 weeks	14		60.9091									3.35
Fricker-Hidalgo et al.,2020	Gestacional	2020	561	0- 25 weeks	15		57.2727									3.15
Fricker-Hidalgo et al.,2020	Gestacional	2020	561	0- 25 weeks	16		52.7273									2.9
Fricker-Hidalgo et al.,2020	Gestacional	2020	561	0- 25 weeks	17		50									2.75
Fricker-Hidalgo et al.,2020	Gestacional	2020	561	0- 25 weeks	18		47.2727									2.6
Fricker-Hidalgo et al.,2020	Gestacional	2020	561	0- 25 weeks	19		43.6364									2.4
Fricker-Hidalgo et al.,2020	Gestacional	2020	561	0- 25 weeks	20		40									2.2
Fricker-Hidalgo et al.,2020	Gestacional	2020	561	0- 25 weeks	21		36.3636									2
Fricker-Hidalgo et al.,2020	Gestacional	2020	561	0- 25 weeks	22		32.7273									1.8
Fricker-Hidalgo et al.,2020	Gestacional	2020	561	0- 25 weeks	23		29.0909									1.6
Fricker-Hidalgo et al.,2020	Gestacional	2020	561	0- 25 weeks	24		24.9091									1.37
Fricker-Hidalgo et al.,2020	Gestacional	2020	561	0- 25 weeks	25		21.2727									1.17
Fricker-Hidalgo et al.,2020	Gestacional	2020	561	0- 25 weeks	0	0	0		0
Fricker-Hidalgo et al.,2020	Gestacional	2020	561	0- 25 weeks	1		50.7772		2.45
Fricker-Hidalgo et al.,2020	Gestacional	2020	561	0- 25 weeks	2		66.3212		3.2
Fricker-Hidalgo et al.,2020	Gestacional	2020	561	0- 25 weeks	3		78.7565		3.8
Fricker-Hidalgo et al.,2020	Gestacional	2020	561	0- 25 weeks	4		82.9016		4
Fricker-Hidalgo et al.,2020	Gestacional	2020	561	0- 25 weeks	5		82.6943		3.99
Fricker-Hidalgo et al.,2020	Gestacional	2020	561	0- 25 weeks	6		78.7565		3.8
Fricker-Hidalgo et al.,2020	Gestacional	2020	561	0- 25 weeks	7		76.6839		3.7
Fricker-Hidalgo et al.,2020	Gestacional	2020	561	0- 25 weeks	8		74.6114		3.6
Fricker-Hidalgo et al.,2020	Gestacional	2020	561	0- 25 weeks	9		72.5389		3.5
Fricker-Hidalgo et al.,2020	Gestacional	2020	561	0- 25 weeks	10		69.4301		3.35
Fricker-Hidalgo et al.,2020	Gestacional	2020	561	0- 25 weeks	11		65.285		3.15
Fricker-Hidalgo et al.,2020	Gestacional	2020	561	0- 25 weeks	12		63.2124		3.05
Fricker-Hidalgo et al.,2020	Gestacional	2020	561	0- 25 weeks	13		60.1036		2.9
Fricker-Hidalgo et al.,2020	Gestacional	2020	561	0- 25 weeks	14		56.9948		2.75
Fricker-Hidalgo et al.,2020	Gestacional	2020	561	0- 25 weeks	15		53.886		2.6
Fricker-Hidalgo et al.,2020	Gestacional	2020	561	0- 25 weeks	16		49.7409		2.4
Fricker-Hidalgo et al.,2020	Gestacional	2020	561	0- 25 weeks	17		46.6321		2.25
Fricker-Hidalgo et al.,2020	Gestacional	2020	561	0- 25 weeks	18		43.5233		2.1
Fricker-Hidalgo et al.,2020	Gestacional	2020	561	0- 25 weeks	19		39.3782		1.9
Fricker-Hidalgo et al.,2020	Gestacional	2020	561	0- 25 weeks	20		36.6839		1.77
Fricker-Hidalgo et al.,2020	Gestacional	2020	561	0- 25 weeks	21		33.5751		1.62
Fricker-Hidalgo et al.,2020	Gestacional	2020	561	0- 25 weeks	22		32.1244		1.55
Fricker-Hidalgo et al.,2020	Gestacional	2020	561	0- 25 weeks	23		31.0881		1.5
Fricker-Hidalgo et al.,2020	Gestacional	2020	561	0- 25 weeks	24		29.0155		1.4
Fricker-Hidalgo et al.,2020	Gestacional	2020	561	0- 25 weeks	25		28.601		1.38
Oya	Adquirida, male 34 años		1	37 dias	5.27123		91.3043		4.2
Oya	Adquirida, male 34 años		1	71 dias	10.1151		100		4.6
Oya	Adquirida, male 34 años		1	92 dias	13.1068		84.7826		3.9
Oya	Adquirida, male 34 años		1	162 dias	23.0795		89.1304		4.1
Oya	Adquirida, male 34 años		1	204 dias	29.063		91.3043		4.2
Oya	Adquirida, male 34 años		1	239 dias	34.0493		91.3043		4.2
Ondriska	Adquirida, male 34 años		20	1.5 meses	6.5		100		1750
Ondriska	Adquirida, male 34 años		20	2.5 meses	10.8333		34.2857		600
Ondriska	Adquirida, male 34 años		20	4.7 meses	20.3667		12.5714		220
Ondriska	Adquirida, male 34 años		20	10 meses	43.3333		11.4286		200
Ondriska	Adquirida, male 34 años		20	15 meses	65		6.57143		115
Ondriska	Adquirida, male 34 años		21	23 meses	99.6667		6.57143		115
Ondriska	Adquirida, male 34 años		22	25 meses	108.333		5.71429		100
Ondriska	Adquirida, male 34 años		23	27 meses	117		0		0

## Sheet: Avidez_IgM
Leite et al., 2008. CORRELATION BETWEEN SPECIFIC IgM LEVELS AND PERCENTAGE IgG-CLASS ANTIBODY AVIDITY TO Toxoplasma gondii		IgM	AV<30	31- 59	60 o mas		Kodym 2007		Acute, n=105	%	Latent
	﻿0.5-1.0	0.75	0	19	81		IgM	neg	0	0	190	49.2
	1.1-2.0	1.5	0	25	75			borderlie	2	1.90476	61	15.8
	2.1-3.0	2.5	16	28	56			pos	103	98.0952	135	35
	3.1-4.0	3.5	18	45	36		Avidity	low	76	72.381	9	2.3
	4.1-5.0	4.5	44	22	33			high	29	27.619	377	97.7
	5.1-6.0	5.5	50	25	25
	> 6.6	6.1	88	12	0
							Lappalainen		Gestacional
Ondriska, adquirida reciente y latente								IgM %pos x ELISA indrecto
	<15	15 - 30	>30*				Tipo de dx inicial	Semanas de evento		n
IgM %max	1851	628	148					26	52
1851	100	15					IgG seroconversion	30	20	10
628	34	30					Avidity ≤ 15	60	50	11
148	8	50					Avidity >15	77	85	15
							Total	58	55	36
							Probaron x WB y reaccionaron vs bandas de 35 y 25 kDa
Bertozzi	Adqurida						Sensini	Adqurida
semanas	IgM %max	Avidez	IgM				Semanas	IgM %pos creo	Avidez ajust	Avidez		Meses
4	100	18	4096				4	100	4	4		1
13	50	28	2048				9	99	8	7.5		2
22	25	30	1024				13	85	12	12		3
35	25	51	1024				17	84	15	15		4
43	13	56	512				24	82	25	25		5.5
52	6	60	256				33	85	23	23		7.5
78	3	65	128				41	70	28	28		9.5
104	2	71	64				48	50	39	39		11
208	1	82	32
390	1	83	30
Kodym 2007	Adqurida
Semanas	IgM %max	Avidez ajust	Avidez	IgM	Meses
4	100	20	0.2	5	1
13	80	30	0.3	4	3
17	70	37	0.37	3.5	4
22	60	47	0.47	3	5
26	40	57	0.57	2	6
30	36	60	0.6	1.8	7
39	34	62	0.62	1.7	9
52	30	60	0.6	1.5	12
78	22	60	0.6	1.1	18
104	22	60	0.6	1.1	24
130	22	60	0.6	1.1	30
113	22	60	0.6	1.1	26

## Sheet: Animals Fig 6
Autor	Tipo toxo	Año	Animales	n	tiempo (días)	Tiempo ajustado (semanas)	valores originales +/- DS o rango	Nivel Igm (% del max)	Cepa toxoplasma y cantidad
Galvan Ramirez et al	Infección natural	2010	Cerdos	9	1	0.142857	0.11	32.3529
Galvan Ramirez et al	Infección natural	2010	Cerdos	9	7	1	0.13	38.2353
Galvan Ramirez et al	Infección natural	2010	Cerdos	9	14	2	0.34	100
Galvan Ramirez et al	Infección natural	2010	Cerdos	9	28	4	0.16	47.0588
Galvan Ramirez et al	Infección natural	2010	Cerdos	9	45	6.42857	0.08	23.5294
Oliveira et al	Infección experimental	2016	Ratones	3	0	0	0	0	ME49 (5 quistes)
Oliveira et al	Infección experimental	2016	Ratones	3	15	2.14286	1.16	100	ME49 (5 quistes)
Oliveira et al	Infección experimental	2016	Ratones	3	30	4.28571	1.03	88.7931	ME49 (5 quistes)
Oliveira et al	Infección experimental	2016	Ratones	3	0	0	0	0	CK2 (5 quistes)
Oliveira et al	Infección experimental	2016	Ratones	3	15	2.14286	1.66	100	CK2 (5 quistes)
Oliveira et al	Infección experimental	2016	Ratones	3	30	4.28571	1.15	69.2771	CK2 (5 quistes)
Alvarado-Esquivel et al	Infección experimental	2011	Ratones	8	0	0	0.04	4.5977	ME49 (10 quistes)
Alvarado-Esquivel et al	Infección experimental	2011	Ratones	8	14	2	0.867	100	ME49 (10 quistes)
Alvarado-Esquivel et al	Infección experimental	2011	Ratones	8	25	3.57143	0.555	63.7931	ME49 (10 quistes)
Alvarado-Esquivel et al	Infección experimental	2011	Ratones	8	60	8.57143	0.563	64.7126	ME49 (10 quistes)
Kang et al	Infección experimental	2006	Ratones	10		0	0.9	18.6335	76K (25 quistes)
Kang et al	Infección experimental	2006	Ratones	10		2	1.73	35.8178	76K (25 quistes)
Kang et al	Infección experimental	2006	Ratones	10		4	3.11	64.3892	76K (25 quistes)
Kang et al	Infección experimental	2006	Ratones	10		5	4.46	92.3395	76K (25 quistes)
Kang et al	Infección experimental	2006	Ratones	10		6	4.83	100	76K (25 quistes)
Kang et al	Infección experimental	2006	Ratones	10		7	3.49	72.2567	76K (25 quistes)
Kang et al	Infección experimental	2006	Ratones	10		8	3.3	68.323	76K (25 quistes)
Silva et al	Infeccion experimental	2002	perros	4	0	0	62.815	28.5263	RH(10000 Taquiz)
Silva et al	Infeccion experimental	2002	perros	4	3	0.428571	69.0525	31.359	RH(10000 Taquiz)
Silva et al	Infeccion experimental	2002	perros	4	7	1	127.53	57.9155	RH(10000 Taquiz)
Silva et al	Infeccion experimental	2002	perros	4	10	1.42857	215.25	97.752	RH(10000 Taquiz)
Silva et al	Infeccion experimental	2002	perros	4	13	1.85714	220.203	100	RH(10000 Taquiz)
Silva et al	Infeccion experimental	2002	perros	4	17	2.42857	213.415	96.9187	RH(10000 Taquiz)
Silva et al	Infeccion experimental	2002	perros	4	20	2.85714	194.975	88.5445	RH(10000 Taquiz)
Silva et al	Infeccion experimental	2002	perros	4	27	3.85714	159.725	72.5363	RH(10000 Taquiz)
Silva et al	Infeccion experimental	2002	perros	4	34	4.85714	143.287	65.0715	RH(10000 Taquiz)
Silva et al	Infeccion experimental	2002	perros	4	41	5.85714	126.81	57.5886	RH(10000 Taquiz)
Silva et al	Infeccion experimental	2002	perros	4	48	6.85714	114.17	51.8483	RH(10000 Taquiz)
Silva et al	Infeccion experimental	2002	perros	4	55	7.85714	95.115	43.1948	RH(10000 Taquiz)
